# Supplementary material for: Molecular Evolution and Adaptation of Livestock-Associated Methicillin-Resistant Staphylococcus aureus (LA-MRSA) Sequence Type 9
Source: mSystems. 2021 Jun 22;6(3):e00492-21. doi: 10.1128/mSystems.00492-21 (PMC8269235; doi:10.1128/mSystems.00492-21)
Supplement: DATA SET S1 [file msystems.00492-21-sd001.xlsx]

## Sheet: Sheet1
Accession no.	Strain	Study	contigs	Largest contig	Total length	N50	spaType	sparepeats	SCCmec	RegionCountry	ProvienceinChina	Year	Host	adsA	aur	cap8A	cap8B	cap8C	cap8D	cap8E	cap8F	cap8G	cap8H	cap8I	cap8J	cap8K	cap8L	cap8M	cap8N	cap8O	cap8P	chp	clfA	clfB	cna	ebp	esaA	esaB	esaC	essA	essB	essC	esxA	esxB	eta	geh	hlb	hld	hlgA
GCF_000636515.1	1110803248		62	459465	2780455	90189	t899	07-16-23-02-34	XII	-	-	ukn	ukn	yes	yes	yes	yes	yes	yes	yes	yes	yes	no	no	no	no	yes	yes	yes	yes	yes	no	no	no	no	yes	yes	yes	yes	yes	yes	yes	yes	yes	no	yes	yes	yes	yes
GCF_000636575.1	1111000175		47	339616	2746103	149132	t2922	07-16-23-34	IV	-	-	ukn	ukn	yes	yes	yes	yes	yes	yes	yes	yes	yes	no	no	no	no	yes	yes	yes	yes	yes	no	no	no	no	yes	yes	yes	yes	yes	yes	yes	yes	yes	no	yes	yes	yes	yes
GCF_000636595.1	1111000177		61	308620	2739542	94957	t4132	07-16-16-23-02-34	IV	-	-	ukn	ukn	yes	yes	yes	yes	yes	yes	yes	yes	yes	no	no	no	no	yes	yes	yes	yes	yes	no	no	no	no	yes	yes	yes	yes	yes	yes	yes	yes	yes	no	yes	yes	yes	yes
GCF_003017415.1	0201183-1		2	2860613	2896139	2860613	t587	14-12-23-02-02-34-34	-	-	-	2012	other	yes	yes	yes	yes	yes	yes	yes	yes	yes	no	no	no	no	yes	yes	yes	yes	yes	yes	yes	yes	no	yes	yes	yes	yes	yes	yes	yes	yes	yes	no	yes	no	yes	yes
GCF_000684985.1	07-03451		60	323386	2698033	90387	t1939	07-23-02-34	-	-	-	ukn	ukn	yes	yes	yes	yes	yes	yes	yes	yes	yes	no	no	no	no	yes	yes	yes	yes	yes	no	no	no	no	yes	yes	yes	yes	yes	yes	yes	yes	yes	no	yes	yes	yes	yes
GCF_000636235.1	08-02906		53	228096	2760101	120245	t2922	07-16-23-34	-	-	-	ukn	ukn	yes	yes	yes	yes	yes	yes	yes	yes	yes	no	no	no	no	yes	yes	yes	yes	yes	no	yes	no	no	yes	yes	yes	yes	yes	yes	yes	yes	yes	no	yes	yes	yes	yes
GCF_000684755.1	12S00972		67	202442	2742417	75432	t899	07-16-23-02-34	IV	-	-	ukn	ukn	yes	yes	yes	yes	yes	yes	yes	yes	yes	no	no	no	no	yes	yes	yes	yes	yes	no	no	no	no	yes	yes	yes	yes	yes	yes	yes	yes	yes	no	yes	yes	yes	yes
GCF_000637075.1	13-ST00049		54	332674	2787384	106418	t899	07-16-23-02-34	IV	-	-	ukn	ukn	yes	yes	yes	yes	yes	yes	yes	yes	yes	no	no	no	no	yes	yes	yes	yes	yes	no	no	no	no	yes	yes	yes	yes	yes	yes	yes	yes	yes	no	yes	yes	yes	yes
GCF_013343875.1	18SBCL679		12	2719626	2768326	2719626	t899	07-16-23-02-34	-	Switzerland	-	2012	Goat cheese	yes	yes	yes	yes	yes	yes	yes	yes	yes	no	no	no	no	yes	yes	yes	yes	yes	no	no	yes	no	yes	yes	yes	yes	yes	yes	yes	yes	yes	no	yes	yes	yes	yes
GCF_003311395.1	1AK045		186	276300	2921740	76891	t899	07-16-23-02-34	-	China	Shandong	2015	Human	yes	yes	yes	yes	yes	yes	yes	yes	yes	no	no	no	no	yes	yes	yes	yes	yes	no	no	no	no	yes	yes	yes	yes	yes	yes	yes	yes	yes	no	yes	yes	yes	yes
GCF_000638195.1	7-B-1		68	205170	2784062	77601	t899	07-16-23-02-34	-	-	-	ukn	ukn	yes	yes	yes	yes	yes	yes	yes	yes	yes	no	no	no	no	yes	yes	yes	yes	yes	no	no	no	no	yes	yes	yes	yes	yes	yes	yes	yes	yes	no	yes	yes	yes	yes
GCF_000698065.1	A187		172	155190	2760939	59088	t899	07-16-23-02-34	-	China	Heilongjiang	2009	Human	yes	yes	yes	yes	yes	yes	yes	yes	yes	no	no	no	no	yes	yes	yes	yes	yes	no	yes	no	no	yes	yes	yes	yes	yes	yes	yes	yes	yes	no	yes	yes	yes	yes
GCF_000698045.1	A69		121	278625	2821021	122691	t899	07-16-23-02-34	XII	China	Heilongjiang	2009	Human	yes	yes	yes	yes	yes	yes	yes	yes	yes	no	no	no	no	yes	yes	yes	yes	yes	no	yes	yes	no	yes	yes	yes	yes	yes	yes	yes	yes	yes	no	yes	yes	yes	yes
GCF_000698085.1	A71		139	267428	2824758	94063	t899	07-16-23-02-34	XII	China	Heilongjiang	2009	Human	yes	yes	yes	yes	yes	yes	yes	yes	yes	no	no	no	no	yes	yes	yes	yes	yes	no	yes	yes	no	yes	yes	yes	yes	yes	yes	yes	yes	yes	no	yes	yes	yes	yes
GCF_003310925.1	AF012		119	371175	2995091	169091	t899	07-16-23-02-34	XII*	China	Shandong	2015	Human	yes	yes	yes	yes	yes	yes	yes	yes	yes	yes	no	yes	yes	yes	yes	yes	yes	yes	no	no	yes	no	yes	yes	yes	yes	yes	yes	yes	yes	yes	no	yes	yes	yes	yes
GCF_003310905.1	AG037		42	730365	2811535	307366	t899	07-16-23-02-34	XII	China	Shandong	2015	Human	yes	yes	yes	yes	yes	yes	yes	yes	yes	no	no	no	no	yes	yes	yes	yes	yes	no	no	yes	no	yes	yes	yes	yes	yes	yes	yes	yes	yes	no	yes	yes	yes	yes
GCF_003310885.1	AH018		41	521652	2753396	190614	t899	07-16-23-02-34	XII	China	Shandong	2015	Human	yes	yes	yes	yes	yes	yes	yes	yes	yes	no	no	no	no	yes	yes	yes	yes	yes	no	yes	no	no	yes	yes	yes	yes	yes	yes	yes	yes	yes	no	yes	yes	yes	yes
GCF_003310865.1	AH022		44	363737	2754409	214144	t899	07-16-23-02-34	XII	China	Shandong	2015	Human	yes	yes	yes	yes	yes	yes	yes	yes	yes	no	no	no	no	yes	yes	yes	yes	yes	no	no	no	no	yes	yes	yes	yes	yes	yes	yes	yes	yes	no	yes	yes	yes	yes
GCF_003310835.1	AH027		49	521561	2813455	188458	t899	07-16-23-02-34	XII	China	Shandong	2015	Human	yes	yes	yes	yes	yes	yes	yes	yes	yes	no	no	no	no	yes	yes	yes	yes	yes	no	yes	no	no	yes	yes	yes	yes	yes	yes	yes	yes	yes	no	yes	yes	yes	yes
GCF_003310805.1	AL048		72	332560	2811701	98992	t899	07-16-23-02-34	XII	China	Shandong	2015	Human	yes	yes	yes	yes	yes	yes	yes	yes	yes	no	no	no	no	yes	yes	yes	yes	yes	no	yes	no	no	yes	yes	yes	yes	yes	yes	yes	yes	yes	no	yes	yes	yes	yes
GCF_007827115.1	B9-22D		26	2703684	2774292	2703684	t3446	07-23-23-02-12-23-02-34	-	USA	-	2010	Swine	yes	yes	yes	yes	yes	yes	yes	yes	yes	no	no	no	no	yes	yes	yes	yes	yes	no	yes	yes	no	yes	yes	yes	yes	yes	yes	yes	yes	yes	no	yes	yes	yes	yes
GCF_001298325.2	BA01611		1	2885865	2885865	2885865	t899	07-16-23-02-34	XII	China	Shannxi	2014	Bovine	yes	yes	yes	yes	yes	yes	yes	yes	yes	no	no	no	no	yes	yes	yes	yes	yes	no	yes	yes	no	yes	yes	yes	yes	yes	yes	yes	yes	yes	no	yes	yes	yes	yes
GCF_011292615.1	BJ-PNB20		57	550839	2800646	147924	t899	07-16-23-02-34	XII	China	Beijing	2019	Swine	yes	yes	yes	yes	yes	yes	yes	yes	yes	no	no	no	no	yes	yes	yes	yes	yes	no	yes	yes	no	yes	yes	yes	yes	yes	yes	yes	yes	yes	no	yes	yes	yes	yes
GCF_011290995.1	BJ-PNB23		56	550092	2798087	147924	t899	07-16-23-02-34	XII	China	Beijing	2019	Swine	yes	yes	yes	yes	yes	yes	yes	yes	yes	no	no	no	no	yes	yes	yes	yes	yes	no	yes	yes	no	yes	yes	yes	yes	yes	yes	yes	yes	yes	no	yes	yes	yes	yes
GCF_011291135.1	BJ-PNB35		57	550156	2798168	141718	t899	07-16-23-02-34	XII	China	Beijing	2019	Swine	yes	yes	yes	yes	yes	yes	yes	yes	yes	no	no	no	no	yes	yes	yes	yes	yes	no	yes	yes	no	yes	yes	yes	yes	yes	yes	yes	yes	yes	no	yes	yes	yes	yes
GCF_011291735.1	BJ-PNB40		59	505423	2755560	145164	t899	07-16-23-02-34	XII	China	Beijing	2019	Swine	yes	yes	yes	yes	yes	yes	yes	yes	yes	no	no	no	no	yes	yes	yes	yes	yes	no	yes	yes	no	yes	yes	yes	yes	yes	yes	yes	yes	yes	no	yes	yes	yes	yes
GCF_011291775.1	BJ-PNB45		57	550807	2798427	147924	t899	07-16-23-02-34	XII	China	Beijing	2019	Swine	yes	yes	yes	yes	yes	yes	yes	yes	yes	no	no	no	no	yes	yes	yes	yes	yes	no	yes	no	no	yes	yes	yes	yes	yes	yes	yes	yes	yes	no	yes	yes	yes	yes
GCF_011291715.1	BJ-PNB49		56	550092	2798145	147924	t899	07-16-23-02-34	XII	China	Beijing	2019	Swine	yes	yes	yes	yes	yes	yes	yes	yes	yes	no	no	no	no	yes	yes	yes	yes	yes	no	yes	yes	no	yes	yes	yes	yes	yes	yes	yes	yes	yes	no	yes	yes	yes	yes
GCF_003310765.1	BY46-2		60	289187	2807517	153976	t899	07-16-23-02-34	XII	China	Shandong	2016	Swine	yes	yes	yes	yes	yes	yes	yes	yes	yes	no	no	no	no	yes	yes	yes	yes	yes	no	no	no	no	yes	yes	yes	yes	yes	yes	yes	yes	yes	no	yes	yes	yes	yes
GCF_003030225.1	CFSAN018750		1	2719423	2719423	2719423	t526	07-16-23-23-02-12-23-34	-	Denmark	-	ukn	Bovine	yes	yes	yes	yes	yes	yes	yes	yes	yes	no	no	no	no	yes	yes	yes	yes	yes	no	yes	yes	no	yes	yes	yes	yes	yes	yes	yes	yes	yes	no	yes	yes	yes	yes
GCF_011007355.1	CQB5P008P		41	279998	2800026	181820	t899	07-16-23-02-34	XII	China	Chongqing	2017	Swine	yes	yes	yes	yes	yes	yes	yes	yes	yes	no	no	no	no	yes	yes	yes	yes	yes	no	yes	yes	no	yes	yes	yes	yes	yes	yes	yes	yes	yes	no	yes	yes	yes	yes
GCF_011007335.1	CQB5P051P		63	518733	2809362	445601	t899	07-16-23-02-34	XII	China	Chongqing	2016	Swine	yes	yes	yes	yes	yes	yes	yes	yes	yes	no	no	no	no	yes	yes	yes	yes	yes	no	yes	yes	no	yes	yes	yes	yes	yes	yes	yes	yes	yes	no	yes	yes	yes	yes
GCF_011007315.1	CQSE017P		50	505119	2820198	178481	t899	07-16-23-02-34	XII	China	Chongqing	2015	Swine	yes	yes	yes	yes	yes	yes	yes	yes	yes	no	no	no	no	yes	yes	yes	yes	yes	no	yes	no	no	yes	yes	yes	yes	yes	yes	yes	yes	yes	no	yes	yes	yes	yes
GCF_003310025.1	DY22		55	228185	2761230	124106	t899	07-16-23-02-34	XII	China	Shandong	2016	Swine	yes	yes	yes	yes	yes	yes	yes	yes	yes	no	no	no	no	yes	yes	yes	yes	yes	no	no	no	no	yes	yes	yes	yes	yes	yes	yes	yes	yes	no	yes	yes	yes	yes
GCF_003310565.1	DY32		69	226976	2804622	75608	t899	07-16-23-02-34	XII	China	Shandong	2016	Swine	yes	yes	yes	yes	yes	yes	yes	yes	yes	no	no	no	no	yes	yes	yes	yes	yes	no	no	no	no	yes	yes	yes	yes	yes	yes	yes	yes	yes	no	yes	yes	yes	yes
GCF_003310525.1	DY82		104	326298	2865133	139955	t1939	07-23-02-34	XII*	China	Shandong	2016	Swine	yes	yes	yes	yes	yes	yes	yes	yes	yes	no	no	no	no	yes	yes	yes	yes	yes	no	no	yes	no	yes	yes	yes	yes	yes	yes	yes	yes	yes	no	yes	yes	yes	yes
GCF_003309265.1	E77		66	276366	2808349	148755	t899	07-16-23-02-34	XII*	China	Shandong	2016	Swine	yes	yes	yes	yes	yes	yes	yes	yes	yes	no	no	no	no	yes	yes	yes	yes	yes	no	yes	no	no	yes	yes	yes	yes	yes	yes	yes	yes	yes	no	yes	yes	yes	yes
GCF_003309215.1	F2		120	194039	2877920	73354	t899	07-16-23-02-34	XII	China	Shandong	2016	Meat	yes	yes	yes	yes	yes	yes	yes	yes	yes	no	no	no	no	yes	yes	yes	yes	yes	no	no	no	no	yes	yes	yes	yes	yes	yes	yes	yes	yes	no	yes	yes	yes	yes
GCF_006370485.1	FDAARGOS_612		4	2755303	2766893	2755303	t337	07-16-23-23-02-12-23-02-34	-	USA	-	ukn	Swine	yes	yes	yes	yes	yes	yes	yes	yes	yes	no	no	no	no	yes	yes	yes	yes	yes	no	yes	yes	no	yes	yes	yes	yes	yes	yes	yes	yes	yes	no	yes	yes	yes	yes
GCF_011290835.1	GD-G14		67	371468	2796862	107802	t899	07-16-23-02-34	XII*	China	Guangdong	2008	Swine	yes	yes	yes	yes	yes	yes	yes	yes	yes	no	no	no	no	yes	yes	yes	yes	yes	no	yes	yes	no	yes	yes	yes	yes	yes	yes	yes	yes	yes	no	yes	yes	yes	yes
GCF_011292625.1	GD-G26		66	498763	2867039	165578	t899	07-16-23-02-34	XII (ccrA1)	China	Guangdong	2018	Swine	yes	yes	yes	yes	yes	yes	yes	yes	yes	no	no	no	no	yes	yes	yes	yes	yes	no	yes	no	no	yes	yes	yes	yes	yes	yes	yes	yes	yes	no	yes	yes	yes	yes
GCF_003665115.1	GD-G33		107	321428	2812608	117468	t899	07-16-23-02-34	-	China	Guangdong	2013	Swine	yes	yes	yes	yes	yes	yes	yes	yes	yes	no	no	no	no	yes	yes	yes	yes	yes	no	yes	no	no	yes	yes	yes	yes	yes	yes	yes	yes	yes	no	yes	yes	yes	yes
GCF_011292395.1	GD-G35		56	475318	2806800	179996	t4132	07-16-16-23-02-34	XII	China	Guangdong	2018	Swine	yes	yes	yes	yes	yes	yes	yes	yes	yes	no	no	no	no	yes	yes	yes	yes	yes	no	yes	yes	no	yes	yes	yes	yes	yes	yes	yes	yes	yes	no	yes	yes	yes	yes
GCF_003665125.1	GD-G38		69	521465	2792024	223890	t899	07-16-23-02-34	XII	China	Guangdong	2013	Swine	yes	yes	yes	yes	yes	yes	yes	yes	yes	no	no	no	no	yes	yes	yes	yes	yes	no	yes	no	no	yes	yes	yes	yes	yes	yes	yes	yes	yes	no	yes	yes	yes	yes
GCF_011292565.1	GD-G39		52	568683	2783762	233106	t899	07-16-23-02-34	XII	China	Guangdong	2018	Swine	yes	yes	yes	yes	yes	yes	yes	yes	yes	no	no	no	no	yes	yes	yes	yes	yes	no	no	yes	no	yes	yes	yes	yes	yes	yes	yes	yes	yes	no	yes	yes	yes	yes
GCF_011292595.1	GD-G44		53	617547	2791581	197508	t899	07-16-23-02-34	XII	China	Guangdong	2018	Swine	yes	yes	yes	yes	yes	yes	yes	yes	yes	no	no	no	no	yes	yes	yes	yes	yes	no	yes	yes	no	yes	yes	yes	yes	yes	yes	yes	yes	yes	no	yes	yes	yes	yes
GCF_011292555.1	GD-G47		110	313965	2881960	99241	t899	07-16-23-02-34	XII*	China	Guangdong	2018	Swine	yes	yes	yes	yes	yes	yes	yes	yes	yes	no	no	no	no	yes	yes	yes	yes	yes	no	yes	yes	no	yes	yes	yes	yes	yes	yes	yes	yes	yes	no	yes	yes	yes	yes
GCF_011292415.1	GD-G51		55	505424	2798824	233047	t899	07-16-23-02-34	XII	China	Guangdong	2018	Swine	yes	yes	yes	yes	yes	yes	yes	yes	yes	no	no	no	no	yes	yes	yes	yes	yes	no	yes	yes	no	yes	yes	yes	yes	yes	yes	yes	yes	yes	no	yes	yes	yes	yes
GCF_011292515.1	GD-G9		59	401016	2786468	147924	t2922	07-16-23-34	XII (ccrA1+ccrB2)	China	Guangdong	2018	Swine	yes	yes	yes	yes	yes	yes	yes	yes	yes	no	no	no	no	yes	yes	yes	yes	yes	no	yes	yes	no	yes	yes	yes	yes	yes	yes	yes	yes	yes	no	yes	yes	yes	yes
GCF_009660495.1	GHA/LAMRSA/2016/1		17	1349225	2759778	612626	t1430	07-16-23-02-12-23-02-34	-	Ghana	-	2016	Livestock farm	yes	yes	yes	yes	yes	yes	yes	yes	yes	no	no	no	no	yes	yes	yes	yes	yes	no	no	no	no	yes	yes	yes	yes	yes	yes	yes	yes	yes	no	yes	yes	yes	yes
GCF_009660725.1	GHA/LAMRSA/2016/13		19	1746558	2761512	1746558	t1430	07-16-23-02-12-23-02-34	-	Ghana	-	2016	Livestock farm	yes	yes	yes	yes	yes	yes	yes	yes	yes	no	no	no	no	yes	yes	yes	yes	yes	no	no	no	no	yes	yes	yes	yes	yes	yes	yes	yes	yes	no	yes	yes	yes	yes
GCF_009660675.1	GHA/LAMRSA/2016/14		16	1352663	2758946	395210	t1430	07-16-23-02-12-23-02-34	-	Ghana	-	2016	Livestock farm	yes	yes	yes	yes	yes	yes	yes	yes	yes	no	no	no	no	yes	yes	yes	yes	yes	no	no	no	no	yes	yes	yes	yes	yes	yes	yes	yes	yes	no	yes	yes	yes	yes
GCF_009660645.1	GHA/LAMRSA/2016/16		18	1349247	2761109	397114	t1430	07-16-23-02-12-23-02-34	-	Ghana	-	2016	Livestock farm	yes	yes	yes	yes	yes	yes	yes	yes	yes	no	no	no	no	yes	yes	yes	yes	yes	no	no	no	no	yes	yes	yes	yes	yes	yes	yes	yes	yes	no	yes	yes	yes	yes
GCF_009660445.1	GHA/LAMRSA/2016/2		20	1349077	2761597	608326	t1430	07-16-23-02-12-23-02-34	-	Ghana	-	2016	Livestock farm	yes	yes	yes	yes	yes	yes	yes	yes	yes	no	no	no	no	yes	yes	yes	yes	yes	no	no	no	no	yes	yes	yes	yes	yes	yes	yes	yes	yes	no	yes	yes	yes	yes
GCF_009660895.1	GHA/LAMRSA/2016/5		17	1349303	2762071	608274	t1430	07-16-23-02-12-23-02-34	-	Ghana	-	2016	Livestock farm	yes	yes	yes	yes	yes	yes	yes	yes	yes	no	no	no	no	yes	yes	yes	yes	yes	no	no	no	no	yes	yes	yes	yes	yes	yes	yes	yes	yes	no	yes	yes	yes	yes
GCF_009660775.1	GHA/LAMRSA/2016/9		20	1349745	2761298	608339	t1430	07-16-23-02-12-23-02-34	-	Ghana	-	2016	Livestock farm	yes	yes	yes	yes	yes	yes	yes	yes	yes	no	no	no	no	yes	yes	yes	yes	yes	no	no	no	no	yes	yes	yes	yes	yes	yes	yes	yes	yes	no	yes	yes	yes	yes
GCF_011292405.1	HN-B18		85	338383	2819604	122830	t899	07-16-23-02-34	XII	China	Henan	2012	Swine	yes	yes	yes	yes	yes	yes	yes	yes	yes	no	no	no	no	yes	yes	yes	yes	yes	no	yes	yes	no	yes	yes	yes	yes	yes	yes	yes	yes	yes	no	yes	yes	yes	yes
GCF_011292525.1	HN-B21		60	319238	2794217	101984	t899	07-16-23-02-34	XII	China	Henan	2012	Swine	yes	yes	yes	yes	yes	yes	yes	yes	yes	no	no	no	no	yes	yes	yes	yes	yes	no	yes	yes	no	yes	yes	yes	yes	yes	yes	yes	yes	yes	no	yes	yes	yes	yes
GCF_011291685.1	HN-B7		60	573572	2792275	151022	t899	07-16-23-02-34	XII	China	Henan	2012	Swine	yes	yes	yes	yes	yes	yes	yes	yes	yes	no	no	no	no	yes	yes	yes	yes	yes	no	yes	yes	no	yes	yes	yes	yes	yes	yes	yes	yes	yes	no	yes	yes	yes	yes
GCF_011292435.1	HN-P273		54	395775	2765122	181109	t899	07-16-23-02-34	XII	China	Henan	2012	Swine	yes	yes	yes	yes	yes	yes	yes	yes	yes	no	no	no	no	yes	yes	yes	yes	yes	no	yes	yes	no	yes	yes	yes	yes	yes	yes	yes	yes	yes	no	yes	yes	yes	yes
GCF_011291215.1	HN-P285		51	573556	2802947	201821	t899	07-16-23-02-34	XII	China	Henan	2012	Swine	yes	yes	yes	yes	yes	yes	yes	yes	yes	no	no	no	no	yes	yes	yes	yes	yes	no	yes	yes	no	yes	yes	yes	yes	yes	yes	yes	yes	yes	no	yes	yes	yes	yes
GCF_011291335.1	HN-P290		52	616881	2788875	254587	t899	07-16-23-02-34	XII	China	Henan	2012	Swine	yes	yes	yes	yes	yes	yes	yes	yes	yes	no	no	no	no	yes	yes	yes	yes	yes	no	yes	yes	no	yes	yes	yes	yes	yes	yes	yes	yes	yes	no	yes	yes	yes	yes
GCF_011291155.1	HN-P351		54	505424	2802272	201822	t1334	07-16-23-23-02-34	XII	China	Henan	2012	Swine	yes	yes	yes	yes	yes	yes	yes	yes	yes	no	no	no	no	yes	yes	yes	yes	yes	no	yes	yes	no	yes	yes	yes	yes	yes	yes	yes	yes	yes	no	yes	yes	yes	yes
GCF_011292085.1	HN-SF19		59	369588	2765426	138951	t899	07-16-23-02-34	ukn	China	Henan	2011	Swine	yes	yes	yes	yes	yes	yes	yes	yes	yes	no	no	no	no	yes	yes	yes	yes	yes	no	yes	yes	no	yes	yes	yes	yes	yes	yes	yes	yes	yes	no	yes	yes	yes	yes
GCF_011291455.1	HN-SF20		50	617480	2801527	250714	t899	07-16-23-02-34	XII	China	Henan	2011	Swine	yes	yes	yes	yes	yes	yes	yes	yes	yes	no	no	no	no	yes	yes	yes	yes	yes	no	yes	yes	no	yes	yes	yes	yes	yes	yes	yes	yes	yes	no	yes	yes	yes	yes
GCF_011291415.1	HN-SF21		91	436602	2801917	194446	t899	07-16-23-02-34	XII	China	Henan	2011	Swine	yes	yes	yes	yes	yes	yes	yes	yes	yes	no	no	no	no	yes	yes	yes	yes	yes	no	yes	yes	no	yes	yes	yes	yes	yes	yes	yes	yes	yes	no	yes	yes	yes	yes
GCF_011291555.1	HN-SF25		55	573499	2801858	201821	t899	07-16-23-02-34	XII	China	Henan	2011	Swine	yes	yes	yes	yes	yes	yes	yes	yes	yes	no	no	no	no	yes	yes	yes	yes	yes	no	yes	yes	no	yes	yes	yes	yes	yes	yes	yes	yes	yes	no	yes	yes	yes	yes
GCF_011290855.1	HN-SF30		57	407820	2747383	151022	t899	07-16-23-02-34	XII	China	Henan	2011	Swine	yes	yes	yes	yes	yes	yes	yes	yes	yes	no	no	no	no	yes	yes	yes	yes	yes	no	yes	yes	no	yes	yes	yes	yes	yes	yes	yes	yes	yes	no	yes	yes	yes	yes
GCF_011290845.1	HN-SY64		53	573572	2789863	253813	t899	07-16-23-02-34	XII	China	Henan	2012	Swine	yes	yes	yes	yes	yes	yes	yes	yes	yes	no	no	no	no	yes	yes	yes	yes	yes	no	yes	yes	no	yes	yes	yes	yes	yes	yes	yes	yes	yes	no	yes	yes	yes	yes
GCF_011290955.1	HN-Y2		78	253802	2812255	116365	t899	07-16-23-02-34	XII	China	Henan	2012	Swine	yes	yes	yes	yes	yes	yes	yes	yes	yes	no	no	no	no	yes	yes	yes	yes	yes	no	yes	yes	no	yes	yes	yes	yes	yes	yes	yes	yes	yes	no	yes	yes	yes	yes
GCF_002250135.1	IBUN9014YSA		115	166386	2703727	52295	t2315	07-16-23-23-12-23-02-34	-	Colombia	-	2014	Swine	yes	yes	yes	yes	yes	yes	yes	yes	yes	no	no	no	no	yes	yes	yes	yes	yes	no	no	no	no	yes	yes	yes	yes	yes	yes	yes	yes	yes	no	yes	yes	yes	yes
GCF_011291675.1	LN-DL44-1		61	554987	2826941	233106	t899	07-16-23-02-34	XII	China	Liaoning	2013	Swine	yes	yes	yes	yes	yes	yes	yes	yes	yes	no	no	no	no	yes	yes	yes	yes	yes	no	yes	yes	no	yes	yes	yes	yes	yes	yes	yes	yes	yes	no	yes	yes	yes	yes
GCF_011291245.1	LN-DL44-2		51	618879	2804515	233106	t899	07-16-23-02-34	XII	China	Liaoning	2013	Swine	yes	yes	yes	yes	yes	yes	yes	yes	yes	no	no	no	no	yes	yes	yes	yes	yes	no	yes	yes	no	yes	yes	yes	yes	yes	yes	yes	yes	yes	no	yes	yes	yes	yes
GCF_011291265.1	LN-DL56-1		52	618845	2800270	237949	t899	07-16-23-02-34	XII	China	Liaoning	2013	Swine	yes	yes	yes	yes	yes	yes	yes	yes	yes	no	no	no	no	yes	yes	yes	yes	yes	no	yes	yes	no	yes	yes	yes	yes	yes	yes	yes	yes	yes	no	yes	yes	yes	yes
GCF_011291575.1	LN-DL57-2		52	505409	2804546	233106	t899	07-16-23-02-34	XII	China	Liaoning	2013	Swine	yes	yes	yes	yes	yes	yes	yes	yes	yes	no	no	no	no	yes	yes	yes	yes	yes	no	yes	yes	no	yes	yes	yes	yes	yes	yes	yes	yes	yes	no	yes	yes	yes	yes
GCF_003693275.1	LYJ002		44	599531	2799472	519108	t899	07-16-23-02-34	XII	China	Guangdong	2010	Human	yes	yes	yes	yes	yes	yes	yes	yes	yes	no	no	no	no	yes	yes	yes	yes	yes	no	yes	yes	no	yes	yes	yes	yes	yes	yes	yes	yes	yes	no	yes	yes	yes	yes
GCF_003697285.1	LYJ003		34	599594	2792378	519177	t899	07-16-23-02-34	XII	China	Guangdong	2010	Human	yes	yes	yes	yes	yes	yes	yes	yes	yes	no	no	no	no	yes	yes	yes	yes	yes	no	yes	yes	no	yes	yes	yes	yes	yes	yes	yes	yes	yes	no	yes	yes	yes	yes
GCF_003301075.1	M3		36	514151	2784452	186288	t899	07-16-23-02-34	XII	China	Fujian	2015	Swine	yes	yes	yes	yes	yes	yes	yes	yes	yes	no	no	no	no	yes	yes	yes	yes	yes	no	yes	yes	no	yes	yes	yes	yes	yes	yes	yes	yes	yes	no	yes	yes	yes	yes
GCF_900082095.1	MSSA		10	1310463	2734630	661220	t193	26-23-02-12-23-02-02-34-34	-	USA	-	2009	Human	yes	yes	yes	yes	yes	yes	yes	yes	yes	no	no	no	no	yes	yes	yes	yes	yes	yes	yes	yes	no	yes	yes	yes	yes	yes	yes	yes	yes	yes	no	yes	no	yes	yes
GCF_014061965.1	NABI 308		37	542265	2774990	204807	ukn	ukn	-	USA	-	ukn	Human	yes	yes	yes	yes	yes	yes	yes	yes	yes	no	no	no	no	yes	yes	yes	yes	yes	yes	yes	no	no	yes	yes	yes	yes	yes	yes	yes	yes	yes	no	yes	no	yes	yes
GCF_014061885.1	NABI 419		42	1024138	2704141	305390	ukn	ukn	-	USA	-	ukn	Human	yes	yes	yes	yes	yes	yes	yes	yes	yes	no	no	no	no	yes	yes	yes	yes	yes	yes	yes	no	no	yes	yes	yes	yes	yes	yes	yes	yes	yes	no	yes	no	yes	yes
GCF_900474715.1	NCTC6136		1	2849927	2849927	2849927	t4358	07-16-23-02-02-34	-	Australia	-	1941	ukn	yes	yes	yes	yes	yes	yes	yes	yes	yes	no	no	no	no	yes	yes	yes	yes	yes	yes	yes	yes	no	yes	yes	yes	yes	yes	yes	yes	yes	yes	yes	yes	no	yes	yes
GCF_900458445.1	NCTC8723		3	2805981	2826479	2805981	t4522	07-16-12-23-02-12-23-02-02-02-34	-	-	-	1951	ukn	yes	yes	yes	yes	yes	yes	yes	yes	yes	no	no	no	no	yes	yes	yes	yes	yes	yes	yes	yes	no	yes	yes	yes	yes	yes	yes	yes	yes	yes	yes	yes	no	yes	yes
GCF_900458035.1	NCTC8724		2	2805978	2855856	2805978	t4522	07-16-12-23-02-12-23-02-02-02-34	-	-	-	1951	ukn	yes	yes	yes	yes	yes	yes	yes	yes	yes	no	no	no	no	yes	yes	yes	yes	yes	yes	yes	yes	no	yes	yes	yes	yes	yes	yes	yes	yes	yes	yes	yes	no	yes	yes
GCF_900458025.1	NCTC8725		2	2773192	2806008	2773192	t2700	07-16-12-23-02-12-23-02-02-34	-	-	-	1951	ukn	yes	yes	yes	yes	yes	yes	yes	yes	yes	no	no	no	no	yes	yes	yes	yes	yes	yes	yes	yes	no	yes	yes	yes	yes	yes	yes	yes	yes	yes	yes	yes	no	yes	yes
GCF_900457905.1	NCTC8765		2	2809109	2830302	2809109	t13493	07-16-23-02-12-23-34	-	-	-	1951	ukn	yes	yes	yes	yes	yes	yes	yes	yes	yes	no	no	no	no	yes	yes	yes	yes	yes	yes	yes	yes	no	yes	yes	yes	yes	yes	yes	yes	yes	yes	no	yes	no	yes	yes
GCF_005153985.1	NRRL_B-41012		2	2755373	2785796	2755373	t337	07-16-23-23-02-12-23-02-34	-	USA	-	ukn	Swine	yes	yes	yes	yes	yes	yes	yes	yes	yes	no	no	no	no	yes	yes	yes	yes	yes	no	yes	yes	no	yes	yes	yes	yes	yes	yes	yes	yes	yes	no	yes	yes	yes	yes
GCF_011291635.1	NX-PN16A		69	386465	2741050	120964	t899	07-16-23-02-34	XII	China	Ningxia	2019	Swine	yes	yes	yes	yes	yes	yes	yes	yes	yes	no	no	no	no	yes	yes	yes	yes	yes	no	yes	yes	no	yes	yes	yes	yes	yes	yes	yes	yes	yes	no	yes	yes	yes	yes
GCF_011291525.1	NX-PN29C		54	382524	2736680	191710	t899	07-16-23-02-34	XII	China	Ningxia	2019	Swine	yes	yes	yes	yes	yes	yes	yes	yes	yes	no	no	no	no	yes	yes	yes	yes	yes	no	yes	yes	no	yes	yes	yes	yes	yes	yes	yes	yes	yes	no	yes	yes	yes	yes
GCF_011291515.1	NX-PN61		68	250867	2762404	120949	t899	07-16-23-02-34	XII	China	Ningxia	2019	Swine	yes	yes	yes	yes	yes	yes	yes	yes	yes	no	no	no	no	yes	yes	yes	yes	yes	no	yes	yes	no	yes	yes	yes	yes	yes	yes	yes	yes	yes	no	yes	yes	yes	yes
GCF_011291425.1	NX-PN63		59	338421	2800858	151022	t899	07-16-23-02-34	XII	China	Ningxia	2019	Swine	yes	yes	yes	yes	yes	yes	yes	yes	yes	no	no	no	no	yes	yes	yes	yes	yes	no	yes	yes	no	yes	yes	yes	yes	yes	yes	yes	yes	yes	no	yes	yes	yes	yes
GCF_011291365.1	NX-T144		60	408577	2780673	153459	t899	07-16-23-02-34	XII*	China	Ningxia	2014	Swine	yes	yes	yes	yes	yes	yes	yes	yes	yes	no	no	no	no	yes	yes	yes	yes	yes	no	yes	yes	no	yes	yes	yes	yes	yes	yes	yes	yes	yes	no	yes	yes	yes	yes
GCF_011291345.1	NX-T192		56	372438	2784486	202772	t899	07-16-23-02-34	XII*	China	Ningxia	2014	Swine	yes	yes	yes	yes	yes	yes	yes	yes	yes	no	no	no	no	yes	yes	yes	yes	yes	no	yes	yes	no	yes	yes	yes	yes	yes	yes	yes	yes	yes	no	yes	yes	yes	yes
GCF_011291235.1	NX-T26		52	551576	2785893	233107	t899	07-16-23-02-34	XII*	China	Ningxia	2014	Swine	yes	yes	yes	yes	yes	yes	yes	yes	yes	no	no	no	no	yes	yes	yes	yes	yes	no	yes	yes	no	yes	yes	yes	yes	yes	yes	yes	yes	yes	no	yes	yes	yes	yes
GCF_011291195.1	NX-T47		55	551573	2786216	233107	t899	07-16-23-02-34	XII*	China	Ningxia	2014	Swine	yes	yes	yes	yes	yes	yes	yes	yes	yes	no	no	no	no	yes	yes	yes	yes	yes	no	yes	yes	no	yes	yes	yes	yes	yes	yes	yes	yes	yes	no	yes	yes	yes	yes
GCF_003432345.1	NX-T55		2	2839540	2842229	2839540	t899	07-16-23-02-34	XII*	China	Ningxia	2014	Swine	yes	yes	yes	yes	yes	yes	yes	yes	yes	no	no	no	no	yes	yes	yes	yes	yes	no	yes	yes	no	yes	yes	yes	yes	yes	yes	yes	yes	yes	no	yes	yes	yes	yes
GCF_011291255.1	QD-AB1		56	435972	2787869	150512	t899	07-16-23-02-34	XII	China	Shandong	2014	Swine	yes	yes	yes	yes	yes	yes	yes	yes	yes	no	no	no	no	yes	yes	yes	yes	yes	no	yes	yes	no	yes	yes	yes	yes	yes	yes	yes	yes	yes	no	yes	yes	yes	yes
GCF_011291315.1	QD-CD6		67	403087	2820109	159265	t899	07-16-23-02-34	XII	China	Shandong	2014	Swine	yes	yes	yes	yes	yes	yes	yes	yes	yes	no	no	no	no	yes	yes	yes	yes	yes	no	yes	yes	no	yes	yes	yes	yes	yes	yes	yes	yes	yes	no	yes	yes	yes	yes
GCF_011291385.1	QD-CD8		68	269374	2735437	122801	t899	07-16-23-02-34	XII	China	Shandong	2014	Swine	yes	yes	yes	yes	yes	yes	yes	yes	yes	no	no	no	no	yes	yes	yes	yes	yes	no	yes	yes	no	yes	yes	yes	yes	yes	yes	yes	yes	yes	no	yes	yes	yes	yes
GCF_003432365.1	QD-CD9		1	2855865	2855865	2855865	t899	07-16-23-02-34	XII	China	Shandong	ukn	Swine	yes	yes	yes	yes	yes	yes	yes	yes	yes	no	no	no	no	yes	yes	yes	yes	yes	no	yes	yes	no	yes	yes	yes	yes	yes	yes	yes	yes	yes	no	yes	yes	yes	yes
GCF_011291595.1	QD-EF2		54	286021	2732797	124357	t899	07-16-23-02-34	XII	China	Shandong	2014	Swine	yes	yes	yes	yes	yes	yes	yes	yes	yes	no	no	no	no	yes	yes	yes	yes	yes	no	yes	yes	no	yes	yes	yes	yes	yes	yes	yes	yes	yes	no	yes	yes	yes	yes
GCF_011291485.1	QD-J1		57	491336	2785938	286020	t899	07-16-23-02-34	XII	China	Shandong	2014	Swine	yes	yes	yes	yes	yes	yes	yes	yes	yes	no	no	no	no	yes	yes	yes	yes	yes	no	yes	yes	no	yes	yes	yes	yes	yes	yes	yes	yes	yes	no	yes	yes	yes	yes
GCF_011291475.1	QD-L26		55	505161	2790872	286021	t899	07-16-23-02-34	XII	China	Shandong	2014	Swine	yes	yes	yes	yes	yes	yes	yes	yes	yes	no	no	no	no	yes	yes	yes	yes	yes	no	yes	yes	no	yes	yes	yes	yes	yes	yes	yes	yes	yes	no	yes	yes	yes	yes
GCF_011292195.1	QD-L27		65	306955	2767968	87425	t899	07-16-23-02-34	XII	China	Shandong	2014	Swine	yes	yes	yes	yes	yes	yes	yes	yes	yes	no	no	no	no	yes	yes	yes	yes	yes	no	yes	yes	no	yes	yes	yes	yes	yes	yes	yes	yes	yes	no	yes	yes	yes	yes
GCF_011292175.1	QD-L34		61	293609	2766293	174033	t899	07-16-23-02-34	XII	China	Shandong	2014	Swine	yes	yes	yes	yes	yes	yes	yes	yes	yes	no	no	no	no	yes	yes	yes	yes	yes	no	yes	yes	no	yes	yes	yes	yes	yes	yes	yes	yes	yes	no	yes	yes	yes	yes
GCF_011292035.1	QD-P3		63	331398	2778695	126316	t899	07-16-23-02-34	XII	China	Shandong	2014	Swine	yes	yes	yes	yes	yes	yes	yes	yes	yes	no	no	no	no	yes	yes	yes	yes	yes	no	yes	yes	no	yes	yes	yes	yes	yes	yes	yes	yes	yes	no	yes	yes	yes	yes
GCF_011292325.1	QD-T10		65	222605	2815102	123304	t899	07-16-23-02-34	XII	China	Shandong	2014	Swine	yes	yes	yes	yes	yes	yes	yes	yes	yes	no	no	no	no	yes	yes	yes	yes	yes	no	yes	yes	no	yes	yes	yes	yes	yes	yes	yes	yes	yes	no	yes	yes	yes	yes
GCF_011291975.1	QD-T16		60	336921	2815237	138952	t899	07-16-23-02-34	XII	China	Shandong	2014	Swine	yes	yes	yes	yes	yes	yes	yes	yes	yes	no	no	no	no	yes	yes	yes	yes	yes	no	yes	yes	no	yes	yes	yes	yes	yes	yes	yes	yes	yes	no	yes	yes	yes	yes
GCF_011290765.1	QD-T2		62	336920	2814988	123971	t4794	35-34	XII	China	Shandong	2014	Swine	yes	yes	yes	yes	yes	yes	yes	yes	yes	no	no	no	no	yes	yes	yes	yes	yes	no	yes	yes	no	yes	yes	yes	yes	yes	yes	yes	yes	yes	no	yes	yes	yes	yes
GCF_011291145.1	QD-T8		62	336921	2812801	123972	t899	07-16-23-02-34	XII	China	Shandong	2014	Swine	yes	yes	yes	yes	yes	yes	yes	yes	yes	no	no	no	no	yes	yes	yes	yes	yes	no	yes	yes	no	yes	yes	yes	yes	yes	yes	yes	yes	yes	no	yes	yes	yes	yes
GCF_011292315.1	QD-T9		61	336922	2815486	128005	t899	07-16-23-02-34	XII	China	Shandong	2014	Swine	yes	yes	yes	yes	yes	yes	yes	yes	yes	no	no	no	no	yes	yes	yes	yes	yes	no	yes	yes	no	yes	yes	yes	yes	yes	yes	yes	yes	yes	no	yes	yes	yes	yes
GCF_002247065.1	QR502		63	180832	2792878	126464	t899	07-16-23-02-34	XII	Taiwan	-	2012	Human	yes	yes	yes	yes	yes	yes	yes	yes	yes	no	no	no	no	yes	yes	yes	yes	yes	no	yes	no	no	yes	yes	yes	yes	yes	yes	yes	yes	yes	no	yes	yes	yes	yes
GCF_003309965.1	S1AH011		58	240816	2779615	86072	t899	07-16-23-02-34	-	China	Shandong	2016	Human	yes	yes	yes	yes	yes	yes	yes	yes	yes	no	no	no	no	yes	yes	yes	yes	yes	no	no	no	no	yes	yes	yes	yes	yes	yes	yes	yes	yes	no	yes	yes	yes	yes
GCF_003309595.1	S1AH053		54	226494	2780226	107852	t899	07-16-23-02-34	-	China	Shandong	2016	Human	yes	yes	yes	yes	yes	yes	yes	yes	yes	no	no	no	no	yes	yes	yes	yes	yes	no	no	no	no	yes	yes	yes	yes	yes	yes	yes	yes	yes	no	yes	yes	yes	yes
GCF_003309585.1	S1AH063		55	242009	2799992	100562	t899	07-16-23-02-34	-	China	Shandong	2016	Human	yes	yes	yes	yes	yes	yes	yes	yes	yes	no	no	no	no	yes	yes	yes	yes	yes	no	no	no	no	yes	yes	yes	no	yes	yes	yes	yes	no	no	yes	yes	yes	yes
GCF_003309535.1	S1AI048		54	197518	2744793	76891	t899	07-16-23-02-34	-	China	Shandong	2016	Human	yes	yes	yes	yes	yes	yes	yes	yes	yes	no	no	no	no	yes	yes	yes	yes	yes	no	no	no	no	yes	yes	yes	yes	yes	yes	yes	yes	yes	no	yes	yes	yes	yes
GCF_003309405.1	S2AY8		94	240728	2863415	82882	t899	07-16-23-02-34	XII*	China	Shandong	2016	Swine	yes	yes	yes	yes	yes	yes	yes	yes	yes	no	no	no	no	yes	yes	yes	yes	yes	no	no	no	no	yes	yes	yes	yes	yes	yes	yes	yes	yes	no	yes	yes	yes	yes
GCF_004136655.1	S57		1	2850509	2850509	2850509	t899	07-16-23-02-34	XII	China	ukn	2014	Swine	yes	yes	yes	yes	yes	yes	yes	yes	yes	no	no	no	no	yes	yes	yes	yes	yes	no	yes	yes	no	yes	yes	yes	yes	yes	yes	yes	yes	yes	no	yes	yes	yes	yes
GCF_003583845.1	SAV1035		123	288345	2783450	85312	t899	07-16-23-02-34	XII	Poland	-	2017	Meat	yes	yes	yes	yes	yes	yes	yes	yes	yes	no	no	no	no	yes	yes	yes	yes	yes	no	yes	no	no	yes	yes	yes	yes	yes	yes	yes	yes	yes	no	yes	yes	yes	yes
SRR7825591	SAV1035		43	385206	2772357	132987	ukn	ukn	IV+XII	Poland	-	2017	Meat	yes	yes	yes	yes	yes	yes	yes	yes	yes	no	no	no	no	yes	yes	yes	yes	yes	no	yes	no	no	yes	yes	yes	yes	yes	yes	yes	yes	yes	no	yes	yes	yes	yes
GCF_003583785.1	SAV1149		277	71617	2749354	21660	t899	07-16-23-02-34	IV	Germany	-	2017	Meat	yes	yes	yes	yes	yes	yes	yes	yes	yes	no	no	no	no	yes	yes	yes	yes	yes	no	yes	no	no	yes	yes	yes	yes	yes	yes	yes	yes	yes	no	yes	yes	yes	yes
SRR7825590	SAV1149		76	226646	2758001	69352	t899	07-16-23-02-34	IV+XII	Germany	-	2017	Meat	yes	yes	yes	yes	yes	yes	yes	yes	yes	no	no	no	no	yes	yes	yes	yes	yes	no	yes	no	no	yes	yes	yes	yes	yes	yes	yes	yes	yes	no	yes	yes	yes	yes
GCF_003581505.1	SAV1150		99	191005	2756154	78511	t899	07-16-23-02-34	IV	Germany	-	2017	Meat	yes	yes	yes	yes	yes	yes	yes	yes	yes	no	no	no	no	yes	yes	yes	yes	yes	no	yes	no	no	yes	yes	yes	yes	yes	yes	yes	yes	yes	no	yes	yes	yes	yes
SRR7825587	SAV1150		43	484089	2762296	150288	t899	07-16-23-02-34	IV+XII	Germany	-	2017	Meat	yes	yes	yes	yes	yes	yes	yes	yes	yes	no	no	no	no	yes	yes	yes	yes	yes	no	yes	no	no	yes	yes	yes	yes	yes	yes	yes	yes	yes	no	yes	yes	yes	yes
GCF_003581465.1	SAV1158		64	425625	2764912	135732	t899	07-16-23-02-34	IV	Germany	-	2017	Meat	yes	yes	yes	yes	yes	yes	yes	yes	yes	no	no	no	no	yes	yes	yes	yes	yes	no	yes	no	no	yes	yes	yes	yes	yes	yes	yes	yes	yes	no	yes	yes	yes	yes
SRR7825588	SAV1158		26	574700	2765013	325741	t899	07-16-23-02-34	IV+XII	Germany	-	2017	Meat	yes	yes	yes	yes	yes	yes	yes	yes	yes	no	no	no	no	yes	yes	yes	yes	yes	no	yes	no	no	yes	yes	yes	yes	yes	yes	yes	yes	yes	no	yes	yes	yes	yes
GCF_003581455.1	SAV1228		116	227037	2730307	80797	t899	07-16-23-02-34	IV	Czech Republic	-	2017	Meat	yes	yes	yes	yes	yes	yes	yes	yes	yes	no	no	no	no	yes	yes	yes	yes	yes	no	yes	no	no	yes	yes	yes	yes	yes	yes	yes	yes	yes	no	yes	yes	no	yes
SRR7825595	SAV1228		41	365957	2725828	225286	t899	07-16-23-02-34	IV+XII	Czech Republic	-	2017	Meat	yes	yes	yes	yes	yes	yes	yes	yes	yes	no	no	no	no	yes	yes	yes	yes	yes	no	yes	no	no	yes	yes	yes	yes	yes	yes	yes	yes	yes	no	yes	yes	yes	yes
GCF_011291105.1	SC-PSC40		63	308579	2798076	112272	t899	07-16-23-02-34	XII	China	Sichuan	2012	Swine	yes	yes	yes	yes	yes	yes	yes	yes	yes	no	no	no	no	yes	yes	yes	yes	yes	no	yes	yes	no	yes	yes	yes	yes	yes	yes	yes	yes	yes	no	yes	yes	yes	yes
GCF_011291025.1	SD-PTB23		59	287906	2788116	136121	new	07-16-13-16-23-02-34	XII	China	Shandong	2013	Swine	yes	yes	yes	yes	yes	yes	yes	yes	yes	no	no	no	no	yes	yes	yes	yes	yes	no	yes	yes	no	yes	yes	yes	yes	yes	yes	yes	yes	yes	no	yes	yes	yes	yes
GCF_011290975.1	SD-PW12		62	293609	2803050	140831	t899	07-16-23-02-34	XII	China	Shandong	2013	Swine	yes	yes	yes	yes	yes	yes	yes	yes	yes	no	no	no	no	yes	yes	yes	yes	yes	no	yes	yes	no	yes	yes	yes	yes	yes	yes	yes	yes	yes	no	yes	yes	yes	yes
GCF_011291015.1	SD-PW17		65	325082	2794601	150932	t899	07-16-23-02-34	XII	China	Shandong	2013	Swine	yes	yes	yes	yes	yes	yes	yes	yes	yes	no	no	no	no	yes	yes	yes	yes	yes	no	yes	no	no	yes	yes	yes	yes	yes	yes	yes	yes	yes	no	yes	yes	yes	yes
GCF_011290785.1	SD-PW29		61	293609	2791546	142306	t899	07-16-23-02-34	XII	China	Shandong	2013	Swine	yes	yes	yes	yes	yes	yes	yes	yes	yes	no	no	no	no	yes	yes	yes	yes	yes	no	yes	yes	no	yes	yes	yes	yes	yes	yes	yes	yes	yes	no	yes	yes	yes	yes
GCF_011290875.1	SD-PW36		62	331684	2814180	208918	t899	07-16-23-02-34	XII	China	Shandong	2013	Swine	yes	yes	yes	yes	yes	yes	yes	yes	yes	no	no	no	no	yes	yes	yes	yes	yes	no	yes	yes	no	yes	yes	yes	yes	yes	yes	yes	yes	yes	no	yes	yes	yes	yes
GCF_011292375.1	SD-PW40		60	293609	2771102	186353	t899	07-16-23-02-34	XII	China	Shandong	2013	Swine	yes	yes	yes	yes	yes	yes	yes	yes	yes	no	no	no	no	yes	yes	yes	yes	yes	no	yes	yes	no	yes	yes	yes	yes	yes	yes	yes	yes	yes	no	yes	yes	yes	yes
GCF_011290865.1	SD-PW5		56	293609	2765955	208918	t899	07-16-23-02-34	XII	China	Shandong	2013	Swine	yes	yes	yes	yes	yes	yes	yes	yes	yes	no	no	no	no	yes	yes	yes	yes	yes	no	yes	yes	no	yes	yes	yes	yes	yes	yes	yes	yes	yes	no	yes	yes	yes	yes
GCF_011292425.1	SD-PW50		66	293610	2813161	142247	t899	07-16-23-02-34	-	China	Shandong	2013	Swine	yes	yes	yes	yes	yes	yes	yes	yes	yes	no	no	no	no	yes	yes	yes	yes	yes	no	yes	yes	no	yes	yes	yes	yes	yes	yes	yes	yes	yes	no	yes	yes	yes	yes
GCF_011292295.1	SD-PW88		59	394870	2783121	150932	t899	07-16-23-02-34	XII	China	Shandong	2013	Swine	yes	yes	yes	yes	yes	yes	yes	yes	yes	no	no	no	no	yes	yes	yes	yes	yes	no	yes	no	no	yes	yes	yes	yes	yes	yes	yes	yes	yes	no	yes	yes	yes	yes
GCF_011292185.1	SD-PW96		62	394871	2797379	150932	t899	07-16-23-02-34	XII	China	Shandong	2013	Swine	yes	yes	yes	yes	yes	yes	yes	yes	yes	no	no	no	no	yes	yes	yes	yes	yes	no	yes	no	no	yes	yes	yes	yes	yes	yes	yes	yes	yes	no	yes	yes	yes	yes
GCF_003309815.1	SEY16-1		55	243435	2766549	98713	t899	07-16-23-02-34	-	China	Shandong	2016	Swine	yes	yes	yes	yes	yes	yes	yes	yes	yes	no	no	no	no	yes	yes	yes	yes	yes	no	no	no	no	yes	yes	yes	yes	yes	yes	yes	yes	yes	no	yes	yes	yes	yes
GCF_011292205.1	SH-2M109		53	522128	2773291	189407	t899	07-16-23-02-34	XII	China	Shanghai	2011	Swine	yes	yes	yes	yes	yes	yes	yes	yes	yes	no	no	no	no	yes	yes	yes	yes	yes	no	no	yes	no	yes	yes	yes	yes	yes	yes	yes	yes	yes	no	yes	yes	yes	yes
GCF_011292305.1	SH-2M29		57	505170	2801894	189409	t899	07-16-23-02-34	XII	China	Shanghai	2011	Swine	yes	yes	yes	yes	yes	yes	yes	yes	yes	no	no	no	no	yes	yes	yes	yes	yes	no	yes	yes	no	yes	yes	yes	yes	yes	yes	yes	yes	yes	no	yes	yes	yes	yes
GCF_011292105.1	SH-2M3		52	617077	2796885	197086	t899	07-16-23-02-34	XII	China	Shanghai	2011	Swine	yes	yes	yes	yes	yes	yes	yes	yes	yes	no	no	no	no	yes	yes	yes	yes	yes	no	yes	yes	no	yes	yes	yes	yes	yes	yes	yes	yes	yes	no	yes	yes	yes	yes
GCF_011292275.1	SH-2M52		59	548643	2824351	201054	t899	07-16-23-02-34	XII	China	Shanghai	2011	Swine	yes	yes	yes	yes	yes	yes	yes	yes	yes	no	no	no	no	yes	yes	yes	yes	yes	no	yes	yes	no	yes	yes	yes	yes	yes	yes	yes	yes	yes	no	yes	yes	yes	yes
GCF_011292215.1	SH-2M64		54	505169	2794016	189408	t899	07-16-23-02-34	XII	China	Shanghai	2011	Swine	yes	yes	yes	yes	yes	yes	yes	yes	yes	no	no	no	no	yes	yes	yes	yes	yes	no	yes	yes	no	yes	yes	yes	yes	yes	yes	yes	yes	yes	no	yes	yes	yes	yes
GCF_011292115.1	SH-2M77		52	384768	2775226	151040	t899	07-16-23-02-34	XII	China	Shanghai	2011	Swine	yes	yes	yes	yes	yes	yes	yes	yes	yes	no	no	no	no	yes	yes	yes	yes	yes	no	yes	yes	no	yes	yes	yes	yes	yes	yes	yes	yes	yes	no	yes	yes	yes	yes
GCF_011292095.1	SH-AS14		64	572076	2754177	144536	ukn	ukn	XII	China	Shanghai	2013	Swine	yes	yes	yes	yes	yes	yes	yes	yes	yes	no	no	no	no	yes	yes	yes	yes	yes	no	no	yes	no	yes	yes	yes	yes	yes	yes	yes	yes	yes	no	yes	yes	yes	yes
GCF_011292075.1	SH-B5		47	573554	2784258	267139	t899	07-16-23-02-34	XII	China	Shanghai	2013	Swine	yes	yes	yes	yes	yes	yes	yes	yes	yes	no	no	no	no	yes	yes	yes	yes	yes	no	yes	yes	no	yes	yes	yes	yes	yes	yes	yes	yes	yes	no	yes	yes	yes	yes
GCF_011292045.1	SH-FX32		53	453449	2775440	306785	t899	07-16-23-02-34	XII	China	Shanghai	2013	Swine	yes	yes	yes	yes	yes	yes	yes	yes	yes	no	no	no	no	yes	yes	yes	yes	yes	no	yes	yes	no	yes	yes	yes	yes	yes	yes	yes	yes	yes	no	yes	yes	yes	yes
GCF_011292005.1	SH-WF100		51	505422	2761868	233167	t899	07-16-23-02-34	XII	China	Shanghai	2010	Swine	yes	yes	yes	yes	yes	yes	yes	yes	yes	no	no	no	no	yes	yes	yes	yes	yes	no	yes	yes	no	yes	yes	yes	yes	yes	yes	yes	yes	yes	no	yes	yes	yes	yes
GCF_011290635.1	SH-WF18-2		58	402681	2821677	161789	t899	07-16-23-02-34	XII	China	Shanghai	2010	Swine	yes	yes	yes	yes	yes	yes	yes	yes	yes	no	no	no	no	yes	yes	yes	yes	yes	no	yes	yes	no	yes	yes	yes	yes	yes	yes	yes	yes	yes	no	yes	yes	yes	yes
GCF_011291995.1	SH-WF22		81	386487	2854562	122921	t899	07-16-23-02-34	XII	China	Shanghai	2010	Swine	yes	yes	yes	yes	yes	yes	yes	yes	yes	no	no	no	no	yes	yes	yes	yes	yes	no	no	yes	no	yes	yes	yes	yes	yes	yes	yes	yes	yes	no	yes	yes	yes	yes
GCF_011291945.1	SH-WF33		71	226412	2854779	86875	t899	07-16-23-02-34	XII	China	Shanghai	2010	Swine	yes	yes	yes	yes	yes	yes	yes	yes	yes	no	no	no	no	yes	yes	yes	yes	yes	no	yes	yes	no	yes	yes	yes	yes	yes	yes	yes	yes	yes	no	yes	yes	yes	yes
GCF_011291885.1	SH-WF78		84	386526	2811128	113835	t899	07-16-23-02-34	XII	China	Shanghai	2010	Swine	yes	yes	yes	yes	yes	yes	yes	yes	yes	no	no	no	no	yes	yes	yes	yes	yes	no	no	yes	no	yes	yes	yes	yes	yes	yes	yes	yes	yes	no	yes	yes	yes	yes
GCF_011291915.1	SH-WF80		59	447694	2801191	151022	t899	07-16-23-02-34	XII	China	Shanghai	2010	Swine	yes	yes	yes	yes	yes	yes	yes	yes	yes	no	no	no	no	yes	yes	yes	yes	yes	no	yes	yes	no	yes	yes	yes	yes	yes	yes	yes	yes	yes	no	yes	yes	yes	yes
GCF_011291825.1	SH-WF9		63	386514	2757398	154087	t899	07-16-23-02-34	XII	China	Shanghai	2010	Swine	yes	yes	yes	yes	yes	yes	yes	yes	yes	no	no	no	no	yes	yes	yes	yes	yes	no	yes	yes	no	yes	yes	yes	yes	yes	yes	yes	yes	yes	no	yes	yes	yes	yes
GCF_003309175.1	SHY37-1		98	271334	2855301	100486	t899	07-16-23-02-34	XII	China	Shandong	2016	Swine	yes	yes	yes	yes	yes	yes	yes	yes	yes	no	no	no	no	yes	yes	yes	yes	yes	no	no	no	no	yes	yes	yes	yes	yes	yes	yes	yes	yes	no	yes	yes	yes	yes
GCF_900042135.1	st1332		16	1310410	2680604	358356	t099	26-23-02-34-34	-	UK	-	2006	Human	yes	yes	yes	yes	yes	yes	yes	yes	yes	no	no	no	no	yes	yes	yes	yes	yes	yes	no	yes	no	yes	yes	yes	yes	yes	yes	yes	yes	yes	no	yes	no	yes	yes
GCF_002247015.1	TSAR01		68	719201	2836428	474764	ukn	ukn	V	Taiwan	-	1998	Human	yes	yes	yes	yes	yes	yes	yes	yes	yes	no	no	no	no	yes	yes	yes	yes	yes	yes	no	no	no	yes	yes	yes	yes	yes	yes	yes	yes	yes	no	yes	no	yes	yes
GCF_002247245.1	TSAR02		69	448263	2813521	181669	t899	07-16-23-02-34	XII	Taiwan	-	2002	Human	yes	yes	yes	yes	yes	yes	yes	yes	yes	no	no	no	no	yes	yes	yes	yes	yes	no	yes	yes	no	yes	yes	yes	yes	yes	yes	yes	yes	yes	no	yes	yes	yes	yes
GCF_002247005.1	TSAR03		71	278245	2762647	118134	t899	07-16-23-02-34	XII	Taiwan	-	2002	Human	yes	yes	yes	yes	yes	yes	yes	yes	yes	no	no	no	no	yes	yes	yes	yes	yes	no	yes	yes	no	yes	yes	yes	yes	yes	yes	yes	yes	yes	no	yes	yes	yes	yes
GCF_002247045.1	TSAR04		75	277820	2812826	143050	t899	07-16-23-02-34	XII	Taiwan	-	2004	Human	yes	yes	yes	yes	yes	yes	yes	yes	yes	no	no	no	no	yes	yes	yes	yes	yes	no	yes	yes	no	yes	yes	yes	yes	yes	yes	yes	yes	yes	no	yes	yes	yes	yes
GCF_002247315.1	TSAR05		53	558672	2900869	177041	t800	07-16-12-23-02-12-23-02-34	V*	Taiwan	-	2006	Human	yes	yes	yes	yes	yes	yes	yes	yes	yes	no	no	no	no	yes	yes	yes	yes	yes	yes	no	no	no	yes	yes	yes	yes	yes	yes	yes	yes	yes	yes	yes	no	yes	yes
GCF_002247125.1	TSAR07		66	398460	2810331	151276	t4132	07-16-16-23-02-34	XII	Taiwan	-	2006	Human	yes	yes	yes	yes	yes	yes	yes	yes	yes	no	no	no	no	yes	yes	yes	yes	yes	no	yes	yes	no	yes	yes	yes	yes	yes	yes	yes	yes	yes	no	yes	yes	yes	yes
GCF_002247105.1	TSAR08		86	248278	2820389	103156	t899	07-16-23-02-34	XII	Taiwan	-	2010	Human	yes	yes	yes	yes	yes	yes	yes	yes	yes	no	no	no	no	yes	yes	yes	yes	yes	no	yes	yes	no	yes	yes	yes	yes	yes	yes	yes	yes	yes	no	yes	yes	yes	yes
GCF_009674225.1	UA930		132	166082	2763703	50546	t464	07-23-12-23-34-34	-	Argentina	-	2013	Human	yes	yes	yes	yes	yes	yes	yes	yes	yes	no	no	no	no	yes	yes	yes	yes	yes	yes	yes	yes	no	yes	yes	yes	yes	yes	yes	yes	yes	yes	no	yes	no	yes	yes
GCF_009912055.1	UP_1612		2	2697945	2720671	2697945	t100	26-23-02-12-23-02-34-34	-	-	-	ukn	Human	yes	yes	yes	yes	yes	yes	yes	yes	yes	no	no	no	no	yes	yes	yes	yes	yes	yes	yes	no	no	yes	yes	yes	yes	yes	yes	yes	yes	yes	no	yes	no	yes	yes
GCF_003301115.1	XM201503-M6		45	394194	2825910	170969	t4358	07-16-23-02-02-34	XII	China	Fujian	2015	Swine	yes	yes	yes	yes	yes	yes	yes	yes	yes	no	no	no	no	yes	yes	yes	yes	yes	no	yes	no	no	yes	yes	yes	yes	yes	yes	yes	yes	yes	no	yes	yes	yes	yes
GCF_003309165.1	YF037		38	512230	2744280	189743	t899	07-16-23-02-34	XII	China	Shandong	2015	Swine	yes	yes	yes	yes	yes	yes	yes	yes	yes	no	no	no	no	yes	yes	yes	yes	yes	no	no	no	no	yes	yes	yes	yes	yes	yes	yes	yes	yes	no	yes	yes	yes	yes
GCF_003309145.1	YG029		41	373458	2877000	233407	t899	07-16-23-02-34	XII	China	Shandong	2015	Swine	yes	yes	yes	yes	yes	yes	yes	yes	yes	no	no	no	no	yes	yes	yes	yes	yes	no	no	no	no	yes	yes	yes	yes	yes	yes	yes	yes	yes	no	yes	no	yes	yes
GCF_003309125.1	YH022		50	332111	2762131	180520	t899	07-16-23-02-34	XII	China	Shandong	2015	Swine	yes	yes	yes	yes	yes	yes	yes	yes	yes	no	no	no	no	yes	yes	yes	yes	yes	no	no	no	no	yes	yes	yes	yes	yes	yes	yes	yes	yes	no	yes	yes	yes	yes
GCF_003309105.1	YH030		37	347843	2752262	188553	t899	07-16-23-02-34	XII	China	Shandong	2015	Swine	yes	yes	yes	yes	yes	yes	yes	yes	yes	no	no	no	no	yes	yes	yes	yes	yes	no	no	yes	no	yes	yes	yes	yes	yes	yes	yes	yes	yes	no	yes	yes	yes	yes
GCF_003309085.1	YI040		66	280144	2812056	104697	t899	07-16-23-02-34	XII	China	Shandong	2015	Swine	yes	yes	yes	yes	yes	yes	yes	yes	yes	no	no	no	no	yes	yes	yes	yes	yes	no	yes	no	no	yes	yes	yes	yes	yes	yes	yes	yes	yes	no	yes	yes	yes	yes
GCF_015070865.1	ZY462471		67	348993	2852237	137614	t899	07-16-23-02-34	XII	China	Zhejiang	2018	Human	yes	yes	yes	yes	yes	yes	yes	yes	yes	no	no	no	no	yes	yes	yes	yes	yes	yes	yes	no	no	yes	yes	yes	yes	yes	yes	yes	yes	yes	no	yes	yes	yes	yes
SRR14224866	J1031-1	This study	196	288793	3098788	59478	t899	07-16-23-02-34	XII	China	Zhejiang	2011	Human	yes	yes	yes	yes	yes	yes	yes	yes	yes	yes	yes	yes	yes	yes	yes	yes	yes	yes	no	no	no	yes	yes	yes	yes	yes	yes	yes	yes	yes	yes	no	yes	yes	yes	yes
SRR14224865	sh121	This study	85	191548	2736384	108895	t899	07-16-23-02-34	XII	China	Shanghai	2015	Bovine	yes	yes	yes	yes	yes	yes	yes	yes	yes	no	no	no	no	yes	yes	yes	yes	yes	no	yes	no	no	yes	yes	yes	yes	yes	yes	yes	yes	yes	no	yes	yes	yes	yes
SRR14224857	sh124	This study	121	216870	2737844	82017	t899	07-16-23-02-34	-	China	Shanghai	2015	Bovine	yes	yes	yes	yes	yes	yes	yes	yes	yes	no	no	no	no	yes	yes	yes	yes	yes	no	no	no	no	yes	yes	yes	yes	yes	yes	yes	yes	yes	no	yes	yes	yes	yes
SRR14224856	sh150	This study	95	265625	2742036	91822	t899	07-16-23-02-34	XII	China	Shanghai	2015	Bovine	yes	yes	yes	yes	yes	yes	yes	yes	yes	no	no	no	no	yes	yes	yes	yes	yes	no	yes	no	no	yes	yes	yes	yes	yes	yes	yes	yes	yes	no	yes	yes	yes	yes
SRR14224855	sh151	This study	93	244866	2797727	87510	t899	07-16-23-02-34	XII	China	Shanghai	2015	Bovine	yes	yes	yes	yes	yes	yes	yes	yes	yes	no	no	no	no	yes	yes	yes	yes	yes	no	yes	no	no	yes	yes	yes	yes	yes	yes	yes	yes	yes	no	yes	yes	yes	yes
SRR14224854	sh184	This study	93	244868	2742253	75304	t899	07-16-23-02-34	XII	China	Shanghai	2015	Bovine	yes	yes	yes	yes	yes	yes	yes	yes	yes	no	no	no	no	yes	yes	yes	yes	yes	no	no	no	no	yes	yes	yes	yes	yes	yes	yes	yes	yes	no	yes	yes	yes	yes
SRR14224853	sh191	This study	103	181221	2738676	102270	t899	07-16-23-02-34	XII	China	Shanghai	2015	Bovine	yes	yes	yes	yes	yes	yes	yes	yes	yes	no	no	no	no	yes	yes	yes	yes	yes	no	no	no	no	yes	yes	yes	yes	yes	yes	yes	yes	yes	no	yes	yes	yes	yes
SRR14224852	sh31	This study	76	267137	2740960	117108	t899	07-16-23-02-34	XII	China	Shanghai	2015	Bovine	yes	yes	yes	yes	yes	yes	yes	yes	yes	no	no	no	no	yes	yes	yes	yes	yes	no	yes	no	no	yes	yes	yes	yes	yes	yes	yes	yes	yes	no	yes	yes	yes	yes
SRR14224851	sh47	This study	81	247410	2770587	138470	t899	07-16-23-02-34	-	China	Shanghai	2015	Bovine	yes	yes	yes	yes	yes	yes	yes	yes	yes	no	no	no	no	yes	yes	yes	yes	yes	no	yes	no	no	yes	yes	yes	yes	yes	yes	yes	yes	yes	no	yes	yes	yes	yes
SRR14224850	sh58	This study	130	244872	2751406	76130	t899	07-16-23-02-34	XII	China	Shanghai	2015	Bovine	yes	yes	yes	yes	yes	yes	yes	yes	yes	no	no	no	no	yes	yes	yes	yes	yes	no	no	no	no	yes	yes	yes	yes	yes	yes	yes	yes	yes	no	yes	yes	yes	yes
SRR14224864	wz414	This study	97	263190	2786462	125845	t899	07-16-23-02-34	-	China	Zhejiang	2012	Human	yes	yes	yes	yes	yes	yes	yes	yes	yes	no	no	no	no	yes	yes	yes	yes	yes	no	no	no	no	yes	yes	yes	yes	yes	yes	yes	yes	yes	no	yes	yes	yes	yes
SRR14224863	wz480	This study	80	313594	2760857	139755	t899	07-16-23-02-34	XII	China	Zhejiang	2012	Human	yes	yes	yes	yes	yes	yes	yes	yes	yes	no	no	no	no	yes	yes	yes	yes	yes	no	yes	no	no	yes	yes	yes	yes	yes	yes	yes	yes	yes	no	yes	yes	yes	yes
SRR14224862	xa1	This study	100	447255	2755900	107148	t899	07-16-23-02-34	XII	China	Shannxi	2016	Swine	yes	yes	yes	yes	yes	yes	yes	yes	yes	no	no	no	no	yes	yes	yes	yes	yes	no	no	no	no	yes	yes	yes	yes	yes	yes	yes	yes	yes	no	yes	yes	yes	yes
SRR14224861	xa12	This study	96	244866	2739225	76124	t899	07-16-23-02-34	XII	China	Shannxi	2016	Swine	yes	yes	yes	yes	yes	yes	yes	yes	yes	no	no	no	no	yes	yes	yes	yes	yes	no	no	no	no	yes	yes	yes	yes	yes	yes	yes	yes	yes	no	yes	yes	yes	yes
SRR14224860	xa18	This study	74	254116	2741262	105377	t899	07-16-23-02-34	XII	China	Shannxi	2016	Bovine	yes	yes	yes	yes	yes	yes	yes	yes	yes	no	no	no	no	yes	yes	yes	yes	yes	no	yes	yes	no	yes	yes	yes	yes	yes	yes	yes	yes	yes	no	yes	yes	yes	yes
SRR14224859	xa20	This study	85	364869	2827107	126249	t899	07-16-23-02-34	XII	China	Shannxi	2016	Chicken	yes	yes	yes	yes	yes	yes	yes	yes	yes	no	no	no	no	yes	yes	yes	yes	yes	no	no	no	no	yes	yes	yes	yes	yes	yes	yes	yes	yes	no	yes	no	yes	yes
SRR14224858	xa21	This study	251	267202	2948749	87495	t899	07-16-23-02-34	XII	China	Shannxi	2016	Chicken	no	yes	yes	yes	yes	yes	yes	yes	yes	no	no	no	no	yes	yes	yes	yes	yes	no	no	no	no	yes	yes	yes	yes	yes	yes	yes	yes	yes	no	no	no	yes	yes
Virulence genes
Type V genomic Island
Resistance genes
[truncated: 117 more columns]
