# Supplementary material for: Molecular Evolution and Adaptation of Livestock-Associated Methicillin-Resistant Staphylococcus aureus (LA-MRSA) Sequence Type 9
Source: mSystems. 2021 Jun 22;6(3):e00492-21. doi: 10.1128/mSystems.00492-21 (PMC8269235; doi:10.1128/mSystems.00492-21)
Supplement: DATA SET S2 [file msystems.00492-21-sd002.xlsx]

## Sheet: Sheet1
Strain	Benzylpenicilin	Benzylpenicilin interpretation	Oxacillin	Oxacillin interpretation	cefoxitin	Ceftaroline	Ceftaroline interpretation	Gentamicin	Gentamicin interpretation	Levofloxacin	Levofloxacin interpretation	Moxifloxacin	Moxifloxacin interpretation	InducibleClindamycinResistance	Erythromycin	Erythromycin interpretation	Clindamycin	Clindamycin interpretation	Linezolid	Linezolid interpretation	Daptomycin	Daptomycin interpretation	Teicoplanin	Teicoplanin interpretation	Vancomycin	Vancomycin interpretation	Rifampicin	Rifampicin interpretation	MDR
Sh151	≥0.5	Resistant	≥4	Resistant	POS	0.5	Susceptible	≥16	Resistant	4	Resistant	1	Intermediate	NEG	≥8	Resistant	≥4	Resistant	1	Susceptible	0.5	Susceptible	≤0.5	Susceptible	≤0.5	Susceptible	≤0.5	Susceptible	1
Sh184	≥0.5	Resistant	≥4	Resistant	POS	0.5	Susceptible	4	Susceptible	4	Resistant	1	Intermediate	NEG	≤0.25	Susceptible	≥4	Resistant	2	Susceptible	0.25	Susceptible	≤0.5	Susceptible	≤0.5	Susceptible	≤0.5	Susceptible	1
Sh191	≥0.5	Resistant	≥4	Resistant	POS	0.5	Susceptible	≥16	Resistant	2	Intermediate	1	Intermediate	NEG	≤0.25	Susceptible	≥4	Resistant	2	Susceptible	0.25	Susceptible	≤0.5	Susceptible	≤0.5	Susceptible	≤0.5	Susceptible	1
Sh47	≥0.5	Resistant	≥4	Resistant	POS	0.25	Susceptible	≥16	Resistant	4	Resistant	1	Intermediate	NEG	≥8	Resistant	≥4	Resistant	1	Susceptible	0.5	Susceptible	≤0.5	Susceptible	≤0.5	Susceptible	≤0.5	Susceptible	1
Sh58	≥0.5	Resistant	≥4	Resistant	POS	0.5	Susceptible	≥16	Resistant	4	Resistant	1	Intermediate	NEG	≥8	Resistant	≥4	Resistant	2	Susceptible	0.5	Susceptible	≤0.5	Susceptible	≤0.5	Susceptible	≤0.5	Susceptible	1
J1030	≥0.5	Resistant	≥4	Resistant	POS	0.5	Susceptible	≤0.5	Susceptible	≤0.12	Susceptible	≤0.25	Susceptible	NEG	≤0.25	Susceptible	1	Intermediate	2	Susceptible	0.25	Susceptible	≤0.5	Susceptible	1	Susceptible	≤0.5	Susceptible	1
sh31	≥0.5	Resistant	≥4	Resistant	POS	0.25	Susceptible	≥16	Resistant	4	Resistant	1	Intermediate	NEG	≤0.25	Susceptible	≥4	Resistant	2	Susceptible	0.5	Susceptible	≤0.5	Susceptible	≤0.5	Susceptible	≤0.5	Susceptible	1
sh124	≥0.5	Resistant	1	Susceptible	NEG	0.25	Susceptible	8	Intermediate	2	Intermediate	1	Intermediate	NEG	≤0.25	Susceptible	≥4	Resistant	1	Susceptible	0.5	Susceptible	≥32	Resistant	1	Susceptible	≤0.5	Susceptible	1
sh121	≥0.5	Resistant	≥4	Resistant	POS	0.5	Susceptible	≥16	Resistant	4	Resistant	1	Intermediate	NEG	≤0.25	Susceptible	≥4	Resistant	2	Susceptible	0.25	Susceptible	≤0.5	Susceptible	≤0.5	Susceptible	≤0.5	Susceptible	1
sh150	≥0.5	Resistant	≥4	Resistant	POS	0.5	Susceptible	≥16	Resistant	4	Resistant	1	Intermediate	NEG	≥8	Resistant	≥4	Resistant	2	Susceptible	0.25	Susceptible	1	Susceptible	≤0.5	Susceptible	≤0.5	Susceptible	1
wz414	≥0.5	Resistant	≤0.25	Susceptible	NEG	0.25	Susceptible	≥16	Resistant	4	Resistant	1	Intermediate	NEG	≥8	Resistant	≥4	Resistant	2	Susceptible	0.25	Susceptible	≤0.5	Susceptible	1	Susceptible	≤0.5	Susceptible	1
wz480	≥0.5	Resistant	≥4	Resistant	POS	0.5	Susceptible	≥16	Resistant	4	Resistant	1	Intermediate	NEG	≥8	Resistant	≥4	Resistant	2	Susceptible	1	Susceptible	≤0.5	Susceptible	≤0.5	Susceptible	≤0.5	Susceptible	1
xa1	≥0.5	Resistant	≥4	Resistant	POS	0.5	Susceptible	≥16	Resistant	4	Resistant	1	Intermediate	NEG	≥8	Resistant	≥4	Resistant	2	Susceptible	0.5	Susceptible	≤0.5	Susceptible	1	Susceptible	≤0.5	Susceptible	1
xa12	≥0.5	Resistant	≥4	Resistant	POS	0.5	Susceptible	≤0.5	Susceptible	.25	Susceptible	≤0.25	Susceptible	NEG	≤0.25	Susceptible	.25	Susceptible	2	Susceptible	1	Susceptible	≤0.5	Susceptible	≤0.5	Susceptible	≤0.5	Susceptible	0
xa18	≥0.5	Resistant	≤0.25	Susceptible	NEG	0.25	Susceptible	≥16	Resistant	2	Intermediate	1	Intermediate	NEG	≥8	Resistant	≥4	Resistant	2	Susceptible	0.25	Susceptible	≤0.5	Susceptible	≤0.5	Susceptible	≤0.5	Susceptible	1
xa20	≥0.5	Resistant	1	Susceptible	NEG	0.25	Susceptible	8	Intermediate	4	Resistant	1	Intermediate	NEG	≥8	Resistant	≥4	Resistant	2	Susceptible	0.5	Susceptible	≤0.5	Susceptible	≤0.5	Susceptible	≤0.5	Susceptible	1
xa21	≥0.5	Resistant	≥4	Resistant	POS	0.5	Susceptible	≥16	Resistant	4	Resistant	1	Intermediate	NEG	≥8	Resistant	≥4	Resistant	2	Susceptible	0.5	Susceptible	≤0.5	Susceptible	≤0.5	Susceptible	≤0.5	Susceptible	1
